# Supplementary material for: UBE2C contributes to malignant phenotypes in clear cell renal cell carcinoma via cell cycle and apoptosis regulation
Source: PeerJ. 2026 Jun 18;14:e21436. doi: 10.7717/peerj.21436 (PMC13283363; doi:10.7717/peerj.21436)
Supplement: Supplemental Information 11 [file peerj-14-21436-s011.xls]

## Sheet: Sheet1
ITEM TO CHECK	IMPORTANCE	CHECKLIST
EXPERIMENTAL DESIGN
Definition of experimental and control groups	E	line 121-123
Number within each group	E	line 122
Assay carried out by core lab or investigator's lab?	D	line 124-125
Acknowledgement of authors' contributions	D	line 468-472
SAMPLE
Description	E	line 131-151
Volume/mass of sample processed	D	line 121
Microdissection or macrodissection	E	line 121
Processing procedure	E	line 122
If frozen - how and how quickly?	E	line 122
If fixed - with what, how quickly?	E	line 122
Sample storage conditions and duration (especially for FFPE samples)	E	line 153-169
NUCLEIC ACID EXTRACTION
Procedure and/or instrumentation	E	line 131-151
Name of kit and details of any modifications	E	line 131-151
Source of additional reagents used	D	line 131-151
Details of DNase or RNAse treatment	E	line 131-151
Contamination assessment (DNA or RNA)	E	line 131-151
Nucleic acid quantification	E	line 131-151
Instrument and method	E	line 131-151
Purity (A260/A280)	D	line 131-151
Yield	D	line 131-151
RNA integrity method/instrument	E	line 131-151
RIN/RQI or Cq of 3' and 5' transcripts	E	line 131-151
Electrophoresis traces	D	No applicable
Inhibition testing (Cq dilutions, spike or other)	E	No applicable
REVERSE TRANSCRIPTION
Complete reaction conditions	E	line 131-151
Amount of RNA and reaction volume	E	line 131-151
Priming oligonucleotide (if using GSP) and concentration	E	line 131-151
Reverse transcriptase and concentration	E	line 131-151
Temperature and time	E	line 131-151
Manufacturer of reagents and catalogue numbers	D	line 131-151
Cqs with and without RT	D*	No applicable
Storage conditions of cDNA	D	line 131-151
qPCR TARGET INFORMATION
If multiplex, efficiency and LOD of each assay.	E	No applicable
Sequence accession number	E	line 145-147
Location of amplicon	D	No applicable
Amplicon length	E	line 145-147
In silico specificity screen (BLAST, etc)	E	No applicable
Pseudogenes, retropseudogenes or other homologs?	D	No applicable
Sequence alignment	D	No applicable
Secondary structure analysis of amplicon	D	No applicable
Location of each primer by exon or intron (if applicable)	E	No applicable
What splice variants are targeted?	E	No applicable
qPCR OLIGONUCLEOTIDES
Primer sequences	E	line 145-147
RTPrimerDB Identification Number	D	No applicable
Probe sequences	D**	No applicable
Location and identity of any modifications	E	No applicable
Manufacturer of oligonucleotides	D	No applicable
Purification method	D	No applicable
qPCR PROTOCOL
Complete reaction conditions	E	line 131-151
Reaction volume and amount of cDNA/DNA	E	line 131-151
Primer, (probe), Mg++ and dNTP concentrations	E	line 131-151
Polymerase identity and concentration	E	line 131-151
Buffer/kit identity and manufacturer	E	line 131-151
Exact chemical constitution of the buffer	D	No applicable
Additives (SYBR Green I, DMSO, etc.)	E	line 143
Manufacturer of plates/tubes and catalog number	D	No applicable
Complete thermocycling parameters	E	line 131-151
Reaction setup (manual/robotic)	D	line 131-151
Manufacturer of qPCR instrument	E	line 139
qPCR VALIDATION
Evidence of optimisation (from gradients)	D	No applicable
Specificity (gel, sequence, melt, or digest)	E	line 131-151
For SYBR Green I, Cq of the NTC	E	line 143
Standard curves with slope and y-intercept	E	line 131-151
PCR efficiency calculated from slope	E	line 131-151
Confidence interval for PCR efficiency or standard error	D	line 131-151
r2 of standard curve	E	line 131-151
Linear dynamic range	E	line 131-151
Cq variation at lower limit	E	line 131-151
Confidence intervals throughout range	D	line 131-151
Evidence for limit of detection	E	line 131-151
If multiplex, efficiency and LOD of each assay.	E	line 131-151
DATA ANALYSIS
qPCR analysis program (source, version)	E	line 148-150
Cq method determination	E	line 148-150
Outlier identification and disposition	E	line 148-150
Results of NTCs	E	line 131-151
Justification of number and choice of reference genes	E	line 131-151
Description of normalisation method	E	line 131-151
Number and concordance of biological replicates	D	line 131-151
Number and stage (RT or qPCR) of technical replicates	E	line 131-151
Repeatability (intra-assay variation)	E	line 131-151
Reproducibility (inter-assay variation, %CV)	D	No applicable
Power analysis	D	No applicable
Statistical methods for result significance	E	line 255-262
Software (source, version)	E	line 255-256
Cq or raw data submission using RDML	D	No applicable
Table 1. MIQE checklist for authors, reviewers and editors. All essential information (E) must be submitted with the manuscript. Desirable
information (D) should be submitted if available. If using primers obtained from RTPrimerDB, information on qPCR target, oligonucleotides,
protocols and validation is available from that source.
*: Assessing the absence of DNA using a no RT assay is essential when first extracting RNA. Once the sample has been validated as
RDNA-free, inclusion of a no-RT control is desirable, but no longer essential.
**: Disclosure of the probe sequence is highly desirable and strongly encouraged. However, since not all commercial pre-designed assay
vendors provide this information, it cannot be an essential requirement. Use of such assays is advised against.
