# Supplementary material for: UBE2C contributes to malignant phenotypes in clear cell renal cell carcinoma via cell cycle and apoptosis regulation
Source: PeerJ. 2026 Jun 18;14:e21436. doi: 10.7717/peerj.21436 (PMC13283363; doi:10.7717/peerj.21436)
Supplement: Supplemental Information 12 [file peerj-14-21436-s012.xlsx]

## Sheet: Sheet1
> # save MR-PRESSO results
> write.csv(presso[[1]]$`MR-PRESSO results`$`Outlier Test`, file="MR-PRESSO08.csv")
> presso[[1]]$`Main MR results`
Exposure MR Analysis Causal Estimate Sd T-stat P-value
1 beta.exposure Raw -0.01560496 0.02420286 -0.644757 0.5371308
2 beta.exposure Outlier-corrected NA NA NA NA
> presso[[1]]$`MR-PRESSO results`$`Global Test`$Pvalue
[1] 0.466
