# Supplementary material for: UBE2C contributes to malignant phenotypes in clear cell renal cell carcinoma via cell cycle and apoptosis regulation
Source: PeerJ. 2026 Jun 18;14:e21436. doi: 10.7717/peerj.21436 (PMC13283363; doi:10.7717/peerj.21436)
Supplement: Supplemental Information 14 [file peerj-14-21436-s014.zip]

Archive with 7 entries (6 files):
- analyze data/
- analyze data/Raw data for IHC(figure 3B、8D).xlsx
- analyze data/Raw data of CCK-8(Figure 6A、7A).xlsx
- analyze data/Raw data of colony(Figure 6B、7B) .xlsx
- analyze data/Raw data of Flow cytometry.xlsx
- analyze data/Raw data of qRT-PCR(Figure 3A、4A、5ABC).xlsx
- analyze data/Raw data of Transwell(Figure 6C、7C).xlsx
