# Supplementary material for: UBE2C contributes to malignant phenotypes in clear cell renal cell carcinoma via cell cycle and apoptosis regulation
Source: PeerJ. 2026 Jun 18;14:e21436. doi: 10.7717/peerj.21436 (PMC13283363; doi:10.7717/peerj.21436)
Supplement: Supplemental Information 14 [file peerj-14-21436-s014.zip › analyze data/Raw data for IHC(figure 3B、8D).xlsx]

## Sheet: Sheet1
Figure3B	NO.	Normal	ccRCC
	1	0.318834	0.378715
	2	0.432612	0.362438
	3	0.255078	0.292311
	4	0.256127	0.430343
	5	0.313913	0.400578
	6	0.235822	0.386152
	7	0.234113	0.274054
	8	0.23518	0.504603
	9	0.25061	0.258963
	10	0.209954	0.285457
	11	0.237082	0.396445			Figure 8D		NC					shUBE2C
	12	0.273921	0.33413				1	18.514	16.275	16.746	13.045	11.215	12.378	12.011	12.348	12.678	8.042
	13	0.242868	0.261658				2	17.766	18.087	16.081	16.419	17.726	7.316	13.693	16.791	14.646	12.722
	14	0.276861	0.364309				3	21.832	19.978	19.844	19.789	19.224	15.585	16.551	14.228	15.009	13.755
	15	0.288365	0.200089				4	16.154	15.327	14.138	19.17	17.595	14.509	13.3	12.568	10.774	10.314
	16	0.233524	0.26318				5	15.991	16.35	15.763	18.497	15.243	9.097	10.149	11.64	10.937	11.807
	17	0.247557	0.26318				6	17.677	17.009	24.271	13.679	17.719	13.462	11.563	11.35	15.49	15.819
	18	0.242343	0.346698
	19	0.256149	0.256055
	20	0.23194	0.288982
	21	0.224722	0.261866
	22	0.221015	0.255623
	23	0.217308	0.24938
	24	0.213601	0.243137
	25	0.209895	0.236894
	26	0.206188	0.230651
	27	0.202481	0.224408
	28	0.198774	0.218165
	29	0.195068	0.211922
	30	0.191361	0.205679
	AVE	0.245109	0.296202
	SD	0.0469805	0.0750011
