# Supplementary material for: UBE2C contributes to malignant phenotypes in clear cell renal cell carcinoma via cell cycle and apoptosis regulation
Source: PeerJ. 2026 Jun 18;14:e21436. doi: 10.7717/peerj.21436 (PMC13283363; doi:10.7717/peerj.21436)
Supplement: Supplemental Information 14 [file peerj-14-21436-s014.zip › analyze data/Raw data of CCK-8(Figure 6A、7A).xlsx]

## Sheet: Sheet1
Figure 6A			day	1	2	3	4	5	6	AVE	SD
	786-O	NC	1	1.046	1.037	1.035	1.036	0.899	1.051	1.01733	0.0532374
			2	1.639	1.615	1.67	1.651	1.685	1.674	1.65567	0.0236479
			3	2.396	2.422	2.11	2.4	2.561	2.585	2.41233	0.15483
			4	3.84	3.518	3.313	3.753	3.783	3.412	3.60317	0.199531
		siUBE2C1	1	1.068	0.987	1.188	0.939	0.95	1.139	1.04517	0.0943741
			2	1.448	1.437	1.416	1.499	1.497	1.439	1.456	0.031209
			3	1.932	1.819	1.906	1.815	1.704	1.981	1.8595	0.0912702
			4	2.254	2.185	2.739	2.411	2.342	2.886	2.4695	0.255982
		siUBE2C2	1	0.91	1.2129	0.832	1.204	1.0909	0.9988	1.04143	0.142144
			2	1.5	1.549	1.573	1.4212	1.513	1.664	1.5367	0.0740755
			3	2.047	2.138	2.293	1.857	1.954	2.275	2.094	0.159309
			4	3.205	2.617	2.621	3.133	2.661	2.842	2.8465	0.241024
			day	1	2	3	4	5	6	AVE	SD
	ACHN	NC	1	1.046	1.037	1.035	1.036	0.899	1.051	1.01733	0.0532374
			2	1.639	1.615	1.67	1.651	1.685	1.674	1.65567	0.0236479
			3	2.398	2.182	2.664	2.479	2.346	2.552	2.43683	0.153484
			4	3.948	3.595	3.946	3.906	3.797	3.946	3.85633	0.1283
		siUBE2C1	1	1.068	0.987	1.188	0.939	0.95	1.139	1.04517	0.0943741
			2	1.448	1.437	1.416	1.499	1.497	1.439	1.456	0.031209
			3	2.04	2.055	1.776	1.759	2.036	2.0096	1.94593	0.126972
			4	2.811	2.66	2.677	2.672	2.92	2.736	2.746	0.0933042
		siUBE2C2	1	0.91	1.2129	0.832	1.204	1.0909	0.9988	1.04143	0.142144
			2	1.5	1.549	1.573	1.4212	1.513	1.664	1.5367	0.0740755
			3	2.113	2.088	2.099	2.119	1.968	2.143	2.08833	0.0564673
			4	3.039	3.024	3.199	3.129	2.883	2.801	3.0125	0.135826
			day	1	2	3	4	5	6	AVE	SD
Figure 7A	769-P	Vector	1	0.732	0.725	0.696	0.693	0.664	0.77	0.713333	0.024454
			2	0.98	0.917	0.836	0.843	0.957	0.963	0.916	0.0584212
			3	1.239	1.696	1.561	1.264	1.529	1.772	1.51017	0.177702
			4	1.693	2.051	2.111	2.399	2.278	2.546	2.17967	0.240438
		OE-UBE2C	1	0.718	0.701	0.915	1.03	0.801	0.666	0.805167	0.124263
			2	1.155	1.127	1.066	1.15	1.144	1.136	1.12967	0.0325982
			3	2.173	2.023	1.73	1.989	1.61	2.268	1.9655	0.20516
			4	2.633	2.926	3.352	3.107	3.284	3.944	3.20767	0.259974
