# Supplementary material for: UBE2C contributes to malignant phenotypes in clear cell renal cell carcinoma via cell cycle and apoptosis regulation
Source: PeerJ. 2026 Jun 18;14:e21436. doi: 10.7717/peerj.21436 (PMC13283363; doi:10.7717/peerj.21436)
Supplement: Supplemental Information 14 [file peerj-14-21436-s014.zip › analyze data/Raw data of colony(Figure 6B、7B) .xlsx]

## Sheet: Sheet1
Figure 6B			NC			shUBE2C1			shUBE2C2
		786-O	132	127	146	91	87	75	72	66	65
		ACHN	134	133	134	75	72	85	78	65	91
Figure 7B			Vector			OE-UBE2C
		769-P	101	102	104	158	162	123
