# Supplementary material for: UBE2C contributes to malignant phenotypes in clear cell renal cell carcinoma via cell cycle and apoptosis regulation
Source: PeerJ. 2026 Jun 18;14:e21436. doi: 10.7717/peerj.21436 (PMC13283363; doi:10.7717/peerj.21436)
Supplement: Supplemental Information 14 [file peerj-14-21436-s014.zip › analyze data/Raw data of Flow cytometry.xlsx]

## Sheet: Sheet1
				1	2	3	AVE	SD						1	2	3	AVE	SD
	apoptosis	NC	786-O	3.37	3.41	3.05	3.27667	0.161107				Vector	769-P	6.04	7.45	6.45	6.64667	0.59219
			ACHN	2.54	2.29	3.05	2.62667	0.316263				UBE2C	769-P	2.4	3.45	2.98	2.94333	0.429444
				1	2	3	AVE	SD
		shUBE2C1	786-O	8.31	8.69	8.05	8.35	0.262805
			ACHN	6.3	7.25	5.78	6.44333	0.608623
				1	2	3	AVE	SD
		shUBE2C2	786-O	9.53	10.25	10.36	10.0467	0.368088
			ACHN	9.35	9.01	10.12	9.49333	0.464351
					1	2	3	AVE	SD					1	2	3	AVE	SD
	cell cycle	786-O	S	NC	29.19	27.56	31.26	29.3367	1.51407		769-P	S	Vector	28.09	29.36	26.45	27.9667	1.1912
				shUBE2C1	19.25	21.23	17.25	19.2433	1.62484				UBE2C	37.7	36.12	39.45	37.7567	1.36006
				shUBE2C2	15.2	16.25	14.57	15.34	0.692965					1	2	3	AVE	SD
					1	2	3	AVE	SD			G2	Vector	9.66	9.24	10.25	9.71667	0.414273
			G2	NC	13.6	12.12	14.35	13.3567	0.926511				UBE2C	13.65	15.23	14.12	14.3333	0.662437
				shUBE2C1	4.69	5.34	4.41	4.81333	0.389558					1	2	3	AVE	SD
				shUBE2C2	2.73	3.42	2.98	3.04333	0.285229			G1	Vector	62.26	61.4	63.3	62.32	0.776831
					1	2	3	AVE	SD				UBE2C	48.64	48.65	46.43	47.9067	1.04417
			G1	NC	57.22	60.32	54.39	57.31	2.42175
				shUBE2C1	76.06	73.43	78.34	75.9433	2.0062
				shUBE2C2	82.07	80.33	82.45	81.6167	0.922942
					1	2	3	AVE	SD
		ACHN	S	NC	32.31	30.28	33.45	32.0133	1.31104
				shUBE2C1	24.82	23.25	25.45	24.5067	0.925071
				shUBE2C2	15.83	16.48	14.25	15.52	0.936412
					1	2	3	AVE	SD
			G2	NC	9.11	8.65	11.02	9.59333	1.02614
				shUBE2C1	7.93	7.39	8.15	7.82333	0.319305
				shUBE2C2	3.18	4.56	3.25	3.66333	0.634683
					1	2	3	AVE	SD
			G1	NC	58.58	61.07	55.53	58.3933	2.26554
				shUBE2C1	67.25	69.36	66.4	67.67	1.24437
				shUBE2C2	80.99	78.96	82.5	80.8167	1.45039
