# Supplementary material for: UBE2C contributes to malignant phenotypes in clear cell renal cell carcinoma via cell cycle and apoptosis regulation
Source: PeerJ. 2026 Jun 18;14:e21436. doi: 10.7717/peerj.21436 (PMC13283363; doi:10.7717/peerj.21436)
Supplement: Supplemental Information 14 [file peerj-14-21436-s014.zip › analyze data/Raw data of qRT-PCR(Figure 3A、4A、5ABC).xlsx]

## Sheet: Sheet1
Figure 3A Ⅰ			Normal(normalization)						ccRCC
		NO.	1	2	3	AVE	SD	NO.	1	2	3	AVE	SD
		1	0.991323	0.931371	1.07731	1	0.0598927	1	1.49564	1.46486	1.53769	1.49939	0.0298503
		2	0.99532	0.988445	1.01623	1	0.0118175	2	3.18192	3.13812	3.13812	3.15272	0.0206506
		3	0.914147	1.02847	1.05738	1	0.061844	3	1.64775	1.7417	1.7417	1.71039	0.0442892
		4	0.947548	1.01556	1.0369	1	0.0380987	4	3.83423	3.96944	3.9148	3.90616	0.0555378
		5	1.01575	0.95432	1.02993	1	0.032815	5	1.3141	1.40044	1.49059	1.40171	0.0720553
		6	1.02777	0.965613	1.00662	1	0.0258033	6	2.03731	2.00895	2.03731	2.02786	0.0133716
		7	0.999984	0.993077	1.00694	1	0.00565949	7	1.67039	1.59842	1.4947	1.58784	0.0721178
		8	0.997655	0.990764	1.01158	1	0.0086592	8	1.87898	1.80243	1.9318	1.87107	0.0531088
		9	1.03025	0.988286	0.981459	1	0.0215739	9	1.32531	1.21954	1.26254	1.26913	0.0434335
		10	1.03025	0.981459	0.988286	1	0.0215739	10	2.3669	2.27049	2.11844	2.25194	0.10228
		11	1.02085	1.17264	0.80651	1	0.150198	11	1.47744	1.59513	1.39774	1.4901	0.0810799
		12	0.990716	0.990716	1.01857	1	0.0131299	12	1.48783	1.41736	1.45721	1.45413	0.02885
		13	1.00695	0.913827	1.07922	1	0.0677012	13	1.61423	1.62864	1.60709	1.61665	0.00896485
		14	1.02322	0.981539	0.995241	1	0.0173461	14	2.25498	2.10397	2.13334	2.1641	0.0653729
		15	1.00925	1.00228	0.988477	1	0.00863066	15	2.50234	2.68194	2.66342	2.6159	0.080654
		16	0.981539	0.995241	1.02322	1	0.0173461	16	1.19454	1.37809	1.18628	1.25297	0.0885374
		17	0.982263	1.06176	0.95598	1	0.0449675	17	1.32573	1.47464	1.59382	1.46473	0.109672
		18	1.03599	0.979589	0.984422	1	0.0255246	18	1.22084	1.23327	1.30036	1.25149	0.0349294
		19	0.993788	0.933687	1.07252	1	0.0568502	19	1.44828	1.44828	1.45836	1.45164	0.00474874
		20	1.02613	1.12288	0.850988	1	0.112529	20	2.74842	1.78927	2.07215	2.20328	0.402402
		21	1.02547	0.970157	1.00437	1	0.0227932	21	1.43027	1.45024	1.41058	1.43036	0.01619
		22	1.07002	1.00395	0.926036	1	0.0588464	22	2.15414	2.16912	2.16912	2.16413	0.00706316
		23	0.908576	1.11086	0.980561	1	0.0837189	23	1.20437	1.34209	1.4342	1.32689	0.094444
		24	1.14308	1.03736	0.81956	1	0.134692	24	1.30398	1.32218	1.19162	1.27259	0.0577387
		25	0.965414	1.1648	0.869783	1	0.1229	25	1.58376	1.56949	1.85862	1.67062	0.133061
		26	1.14308	1.03736	0.81956	1	0.134692	26	1.40759	1.57729	1.32351	1.43613	0.105552
		27	1.07006	0.931541	0.9984	1	0.0565613	27	1.84594	1.72232	1.67523	1.74783	0.0719897
		28	1.00228	0.952057	1.04566	1	0.0382479	28	1.21707	1.66256	1.58382	1.48781	0.194129
		29	1.00412	0.962062	1.03382	1	0.0294383	29	1.2153	1.10291	1.11058	1.14293	0.0512697
		30	0.987332	0.947112	1.06556	1	0.0491774	30	1.44554	1.57092	1.63763	1.55136	0.0796298
Figure 3A Ⅱ（Paired t test）			normal（ 2-ΔΔCt）					ccRCC（ 2-ΔΔCt）
		NO.	1	2	3	AVE	SD	1	2	3	AVE	SD
		1	1.21034	1.13715	1.31532	1.22094	0.0731252	1.82608	1.7885	1.87742	1.83067	0.0364453
		2	0.851896	0.846012	0.869797	0.855902	0.0101146	2.72341	2.68592	2.68592	2.69842	0.0176749
		3	1.04639	1.17725	1.21034	1.14466	0.0707903	1.88611	1.99366	1.99366	1.95781	0.050696
		4	0.766	0.820979	0.838229	0.808403	0.0307991	3.0996	3.20891	3.16473	3.15775	0.0448969
		5	0.936543	0.879903	0.949616	0.922021	0.0302561	1.02722	1.29123	1.37435	1.23094	0.147989
		6	0.934381	0.877873	0.915152	0.909135	0.0234587	0.943057	0.917269	0.943057	0.934461	0.0121566
		7	1.13452	1.12668	1.14241	1.13454	0.00642091	1.10095	1.81347	1.35543	1.42328	0.294814
		8	1.09082	1.08329	1.10605	1.09339	0.00946785	2.05445	1.97076	2.11221	2.0458	0.0580685
		9	1.32485	1.27088	1.26211	1.28595	0.0277429	1.70429	1.56826	1.62357	1.63204	0.0558533
		10	0.752189	0.716564	0.721548	0.7301	0.0157511	1.72808	1.65768	1.54667	1.64414	0.0746743
		11	1.20233	1.38111	0.949891	1.17778	0.1769	1.7401	1.52538	1.64623	1.63723	0.0878887
		12	1.19403	1.19403	1.22759	1.20521	0.0158244	1.79315	1.70823	1.75625	1.75254	0.0347704
		13	1.73207	1.57189	1.85639	1.72012	0.116454	2.77666	2.80146	2.76439	2.78084	0.0154206
		14	0.629597	0.60395	0.61238	0.615309	0.0106732	1.38751	1.29459	1.31267	1.33159	0.0402245
		15	0.648794	0.644313	0.635442	0.64285	0.00554822	1.60863	1.72409	1.71218	1.68163	0.0518484
		16	1.09873	1.11406	1.14539	1.11939	0.0194171	1.33715	1.31875	1.32792	1.32794	0.00751546
		17	1.20574	1.30332	1.17348	1.22752	0.0551983	1.62736	1.44189	1.95644	1.67523	0.212776
		18	1.27251	1.20323	1.20917	1.2283	0.0313519	1.49956	1.51483	1.59724	1.53721	0.0429038
		19	5.16778	4.85525	5.57722	5.20008	0.295626	7.53119	7.53119	7.58358	7.54866	0.0246939
		20	1.47721	1.61651	1.22508	1.4396	0.161996	3.95663	2.57583	2.98307	3.17184	0.579298
		21	0.186366	0.176313	0.182531	0.181737	0.00414237	0.259933	0.263562	0.256354	0.25995	0.00294231
		22	0.174755	0.163964	0.15124	0.163319	0.00961076	0.351813	0.35426	0.35426	0.353444	0.00115355
		23	0.449444	0.549508	0.485052	0.494668	0.041413	0.516275	0.564957	0.561054	0.547429	0.0220864
		24	1.07889	0.979112	0.773539	0.943846	0.127128	1.23076	1.24794	1.1247	1.20113	0.0544964
		25	1.51145	1.82362	1.36173	1.5656	0.192412	2.47954	2.45719	2.90985	2.61553	0.208321
		26	1.50891	1.07278	1.00295	1.19488	0.223874	1.6819	1.88467	1.58144	1.716	0.126122
		27	0.668706	0.582143	0.623925	0.624925	0.0353465	1.15357	1.07632	1.04689	1.09226	0.0449882
		28	0.954396	0.90657	0.995703	0.952223	0.0364206	1.15892	1.58313	1.50815	1.41673	0.184854
		29	1.44004	0.911371	1.23637	1.19593	0.217715	1.45341	1.319	1.32817	1.36686	0.0613149
		30	1.61639	1.55055	1.74446	1.63713	0.08051	2.36654	2.5718	2.68101	2.53978	0.130364
Figure 4A	Sample Name	Gene Name	Cq	Cq Mean	Cq Error		Group	2-ΔΔCt
	769-P	UBE2C_1	28.09	28.08	0.13		769-P	0.993092
	769-P	UBE2C_1	27.95	28.08	0.13		769-P	1.09429
	769-P	UBE2C_1	28.2	28.08	0.13		769-P	0.920188
	HK-2	UBE2C_1	30.42	30.75	0.43		HK-2	0.537126
	HK-2	UBE2C_1	30.6	30.75	0.43		HK-2	0.474123
	HK-2	UBE2C_1	31.24	30.75	0.43		HK-2	0.304251
	Caki-1	UBE2C_1	27.34	27.26	0.09		Caki-1	2.36745
	Caki-1	UBE2C_1	27.17	27.26	0.09		Caki-1	2.66352
	Caki-1	UBE2C_1	27.26	27.26	0.09		Caki-1	2.50244
	786-O	UBE2C_1	26.39	26.51	0.12		786-0	3.32495
	786-O	UBE2C_1	26.5	26.51	0.12		786-0	3.08086
	786-O	UBE2C_1	26.63	26.51	0.12		786-0	2.81539
	ACHN	UBE2C_1	26.45	26.48	0.05		ACHN	4.12197
	ACHN	UBE2C_1	26.53	26.48	0.05		ACHN	3.89962
	ACHN	UBE2C_1	26.45	26.48	0.05		ACHN	4.12197
	769-P	GAPDH1	16.2	16.27	0.16
	769-P	GAPDH1	16.16	16.27	0.16		769-P	HK-2	Caki-1	786-0	ACHN
	769-P	GAPDH1	16.46	16.27	0.16		0.993092	0.537126	2.36745	3.32495	4.12197
	HK-2	GAPDH1	17.89	17.72	0.19		1.09429	0.474123	2.66352	3.08086	3.89962
	HK-2	GAPDH1	17.75	17.72	0.19		0.920188	0.304251	2.50244	2.81539	4.12197
	HK-2	GAPDH1	17.51	17.72	0.19
	Caki-1	GAPDH1	16.94	16.78	0.19
	Caki-1	GAPDH1	16.82	16.78	0.19
	Caki-1	GAPDH1	16.57	16.78	0.19
	786-O	GAPDH1	16.49	16.32	0.15
	786-O	GAPDH1	16.21	16.32	0.15
	786-O	GAPDH1	16.25	16.32	0.15
	ACHN	GAPDH1	16.75	16.69	0.16
	ACHN	GAPDH1	16.81	16.69	0.16
	ACHN	GAPDH1	16.5	16.69	0.16
Figure 5A	786-O	Sample Name	Gene Name	Cq	Cq Mean	Cq Error
		NC	UBE2C	20.12	20.27	0.31
		NC	UBE2C	20.06	20.27	0.31
		NC	UBE2C	20.62	20.27	0.31
		siUBE2C-1	UBE2C	21.42	21.59	0.26
		siUBE2C-1	UBE2C	21.45	21.59	0.26				2-ΔΔCt
		siUBE2C-1	UBE2C	21.89	21.59	0.26
		siUBE2C-2	UBE2C	21.98	21.97	0.1				1	2	3	AVE	SD
		siUBE2C-2	UBE2C	21.87	21.97	0.1		786-O	si NC	1.10701	1.15402	0.782773	1.0146	0.165046
		siUBE2C-2	UBE2C	22.06	21.97	0.1			siUBE2C-1	0.501157	0.490843	0.361817	0.451272	0.0633942
		siUBE2C-3	UBE2C	21.87	21.76	0.22			siUBE2C-2	0.264866	0.285851	0.250578	0.267098	0.0144861
		siUBE2C-3	UBE2C	21.9	21.76	0.22			siUBE2C-3	0.277392	0.271684	0.358489	0.302522	0.0396433
		siUBE2C-3	UBE2C	21.5	21.76	0.22
		NC	GAPDH	13.01	12.96	0.06
		NC	GAPDH	12.98	12.96	0.06
		NC	GAPDH	12.9	12.96	0.06
		siUBE2C-1	GAPDH	13.14	13.12	0.05
		siUBE2C-1	GAPDH	13.16	13.12	0.05
		siUBE2C-1	GAPDH	13.06	13.12	0.05
		siUBE2C-2	GAPDH	12.9	12.76	0.12
		siUBE2C-2	GAPDH	12.7	12.76	0.12
		siUBE2C-2	GAPDH	12.68	12.76	0.12
		siUBE2C-3	GAPDH	13.03	12.72	0.27
		siUBE2C-3	GAPDH	12.58	12.72	0.27
		siUBE2C-3	GAPDH	12.54	12.72	0.27
Figure 5B	ACHN	Sample Name	Gene Name	Cq	Cq Mean	Cq Error
		NC	UBE2C	19.77	19.87	0.21
		NC	UBE2C	19.74	19.87	0.21
		NC	UBE2C	20.11	19.87	0.21				2-ΔΔCt
		siUBE2C-1	UBE2C	21.35	21.38	0.11
		siUBE2C-1	UBE2C	21.29	21.38	0.11				1	2	3	AVE	SD
		siUBE2C-1	UBE2C	21.51	21.38	0.11		ACHN	si NC	1.07425	1.09682	0.848704	1.00659	0.112025
		siUBE2C-2	UBE2C	21.93	21.87	0.19			siUBE2C-1	0.382447	0.398688	0.3423	0.374479	0.0237
		siUBE2C-2	UBE2C	22.03	21.87	0.19			siUBE2C-2	0.205423	0.191666	0.2477	0.21493	0.0238431
		siUBE2C-2	UBE2C	21.66	21.87	0.19			siUBE2C-3	0.229516	0.206851	0.182588	0.206319	0.0191618
		siUBE2C-3	UBE2C	21.53	21.69	0.17
		siUBE2C-3	UBE2C	21.68	21.69	0.17
		siUBE2C-3	UBE2C	21.86	21.69	0.17
		NC	GAPDH	13.29	13.06	0.21
		NC	GAPDH	12.87	13.06	0.21
		NC	GAPDH	13.01	13.06	0.21
		siUBE2C-1	GAPDH	13.32	13.15	0.16
		siUBE2C-1	GAPDH	13.11	13.15	0.16
		siUBE2C-1	GAPDH	13.01	13.15	0.16
		siUBE2C-2	GAPDH	12.91	12.83	0.07
		siUBE2C-2	GAPDH	12.8	12.83	0.07
		siUBE2C-2	GAPDH	12.78	12.83	0.07
		siUBE2C-3	GAPDH	12.66	12.59	0.06
		siUBE2C-3	GAPDH	12.54	12.59	0.06
		siUBE2C-3	GAPDH	12.57	12.59	0.06
Figure 5C	769-P	Sample Name	Gene Name	Cq	Cq Mean	Cq Error
		Vector	UBE2C	21.02	21.11	0.08				2-ΔΔCt
		Vector	UBE2C	21.15	21.11	0.08
		Vector	UBE2C	21.15	21.11	0.08		769-P		1	2	3	AVE	SD
		OE-UBE2C	UBE2C	15.74	15.76	0.05			Vector	1.06191	0.97041	0.97041	1.00091	0.0431352
		OE-UBE2C	UBE2C	15.73	15.76	0.05			OE-UBE2C	61.9629	62.3939	58.6205	60.9924	1.68642
		OE-UBE2C	UBE2C	15.82	15.76	0.05
		Vector	GAPDH	14.24	14.1	0.13
		Vector	GAPDH	14.06	14.1	0.13
		Vector	GAPDH	13.99	14.1	0.13
		OE-UBE2C	GAPDH	14.61	14.68	0.14
		OE-UBE2C	GAPDH	14.59	14.68	0.14
		OE-UBE2C	GAPDH	14.85	14.68	0.14
