# Supplementary material for: UBE2C contributes to malignant phenotypes in clear cell renal cell carcinoma via cell cycle and apoptosis regulation
Source: PeerJ. 2026 Jun 18;14:e21436. doi: 10.7717/peerj.21436 (PMC13283363; doi:10.7717/peerj.21436)
Supplement: Supplemental Information 14 [file peerj-14-21436-s014.zip › analyze data/Raw data of Transwell(Figure 6C、7C).xlsx]

## Sheet: Sheet1
Figure 6C	786-O	migration								invasion
		Slice	Count	Total Area	Average Size	%Area	Mean	IntDen		Slice	Count	Total Area	Average Size	%Area	Mean	IntDen
		NC_1	1280	7479247	5843.16	62.327	87.26	280265		NC_1	771	7227979	12884.1	60.233	278.146	427893
		NC_2	773	8053129	10418	67.109	120.387	437538		NC_2	736	8155591	12227.3	67.963	151.297	502696
		NC_3	995	8026777	8067.11	66.89	98.814	343573		NC_3	829	7920363	9554.12	66.003	92.803	534992
		shUBE2C1_1	268	10770172	40187.2	89.751	91.663	1.40332e+06		shUBE2C1_1	181	10617595	58660.7	88.48	139.774	2.12912e+06
		shUBE2C1_2	170	10791634	63480.2	89.93	155.05	1.15951e+06		shUBE2C1_2	216	10342549	47882.2	86.188	183.891	1.70368e+06
		shUBE2C1_3	267	10983921	41138.3	91.533	87.158	1.41618e+06		shUBE2C1_3	321	9727053	30302.3	81.059	127.97	1.42407e+06
		shUBE2C2_1	277	10614748	38320.4	88.456	114.813	1.42179e+06		shUBE2C2_1	302	9870165	20102.2	82.251	90.701	813858
		shUBE2C2_2	153	10806029	70627.6	90.05	141.301	2.69256e+06		shUBE2C2_2	385	9669716	22229.2	80.581	127.484	1.30848e+06
		shUBE2C2_3	175	10980327	62744.7	91.503	119.337	2.34725e+06		shUBE2C2_3	324	9782257	22032.1	81.519	104.402	1.31206e+06
	ACHN	migration								invasion
		Slice	Count	Total Area	Average Size	%Area	Mean	IntDen		Slice	Count	Total Area	Average Size	%Area	Mean	IntDen
		NC_1	845	6807448	8056.15	56.729	233.448	346480		NC_1	554	8450827	15254.2	70.424	144.516	858815
		NC_2	738	7559968	10243.9	63	210.403	370869		NC_2	419	7807845	18634.5	65.065	313.668	734991
		NC_3	888	6550235	7376.39	54.585	269.787	305283		NC_3	584	7714515	13209.8	64.288	168.739	512696
		shUBE2C1_1	306	10324736	33741	86.039	85.679	1.49293e+06		shUBE2C1_1	359	10282594	28642.3	85.688	83.312	1.24174e+06
		shUBE2C1_2	178	11153606	62660.7	92.947	114.994	2.54939e+06		shUBE2C1_2	236	10888772	46138.9	90.74	107.562	1.41196e+06
		shUBE2C1_3	187	10869147	58123.8	90.576	110.704	2.22925e+06		shUBE2C1_3	248	10954284	44170.5	91.286	92.813	1.76356e+06
		shUBE2C2_1	321	10009732	31183	83.414	108.603	1.52111e+06		shUBE2C2_1	292	10275401	35189.7	85.628	113.526	1.66249e+06
		shUBE2C2_2	319	9861631	30914.2	82.18	112.699	1.32199e+06		shUBE2C2_2	241	10305250	42760.4	85.877	136.32	1.81006e+06
		shUBE2C2_3	221	10526968	47633.3	87.725	120.907	1.72769e+06		shUBE2C2_3	186	10766288	57883.3	89.719	173.15	3.44927e+06
Figure 7C	769-P	migration								invasion
		Slice	Count	Total Area	Average Size	%Area	Mean	IntDen		Slice	Count	Total Area	Average Size	%Area	Mean	IntDen
		Vector_1.tif	743	7663570	10314.4	63.863	168.24	390635		Vector_1.tif	420	8590477	20453.5	71.587	183.719	877885
		Vector_2.tif	711	7937171	11163.4	66.143	194.04	442524		Vector_2.tif	455	9924247	21811.5	82.702	101.096	902804
		Vector_3.tif	764	7672311	10042.3	63.936	150.116	381170		Vector_3.tif	521	10037601	19266	83.647	63.343	1.27732e+06
		OE-UBE2C_1.tif	1426	3741087	2623.48	31.176	180.796	122971		OE-UBE2C_1.tif	1177	7304153	6205.74	60.868	148.34	350617
		OE-UBE2C_2.tif	1003	4695894	4681.85	39.132	252.564	206904		OE-UBE2C_2.tif	827	7176496	9871.38	59.804	232.421	515138
		OE-UBE2C_3.tif	1691	5049853	2986.31	42.082	191.25	157009		OE-UBE2C_3.tif	813	8080242	9938.8	67.335	132.562	563560
