# Supplementary material for: UBE2C contributes to malignant phenotypes in clear cell renal cell carcinoma via cell cycle and apoptosis regulation
Source: PeerJ. 2026 Jun 18;14:e21436. doi: 10.7717/peerj.21436 (PMC13283363; doi:10.7717/peerj.21436)
Supplement: Supplemental Information 16 [file peerj-14-21436-s016.zip]

Archive with 4 entries (3 files):
- Tumor data/
- Tumor data/B Tumor weight.xlsx
- Tumor data/C Tumor volume.xlsx
- Tumor data/D Percentage of KI-67 positive.xlsx
