# Supplementary material for: UBE2C contributes to malignant phenotypes in clear cell renal cell carcinoma via cell cycle and apoptosis regulation
Source: PeerJ. 2026 Jun 18;14:e21436. doi: 10.7717/peerj.21436 (PMC13283363; doi:10.7717/peerj.21436)
Supplement: Supplemental Information 16 [file peerj-14-21436-s016.zip › Tumor data/B Tumor weight.xlsx]

## Sheet: Sheet1
c	NC（g）	shUBE2C（g）
1	0.1482	0.047
2	0.1495	0.054
3	0.122	0.024
4	0.2234	0.0236
5	0.0971	0.0414
6	0.1407	0.0644
