# Supplementary material for: UBE2C contributes to malignant phenotypes in clear cell renal cell carcinoma via cell cycle and apoptosis regulation
Source: PeerJ. 2026 Jun 18;14:e21436. doi: 10.7717/peerj.21436 (PMC13283363; doi:10.7717/peerj.21436)
Supplement: Supplemental Information 16 [file peerj-14-21436-s016.zip › Tumor data/C Tumor volume.xlsx]

## Sheet: Sheet1
Days	NC（mm3）						shUBE2C(mm3)
	1	2	3	4	5	6	1	2	3	4	5	6
13	28.452	19.586	14.256	39.256	15.456	34.265	25.236	40.125	13.025	14.235	9.235	20.123
16	75.245	60.25	55.442	86.245	59.256	84.256	37.123	54.235	16.123	17.999	10.235	28.125
19	122.256	105.256	99.254	144.256	102.505	138.254	42.235	75.354	20.232	21.265	13.256	37.231
22	169.254	155.254	150.255	225.255	155.855	201.222	60.254	88.235	25.265	28.256	15.235	51.256
25	235.554	215.442	205.255	335.554	210.545	280.245	75.254	110.155	32.235	35.256	18.265	71.655
28	263.946	244.29	226.326	488.938	284.838	433.554	91.63	131.947	52.124	56.549	29.991	86.394
