# Supplementary material for: UBE2C contributes to malignant phenotypes in clear cell renal cell carcinoma via cell cycle and apoptosis regulation
Source: PeerJ. 2026 Jun 18;14:e21436. doi: 10.7717/peerj.21436 (PMC13283363; doi:10.7717/peerj.21436)
Supplement: Supplemental Information 16 [file peerj-14-21436-s016.zip › Tumor data/D Percentage of KI-67 positive.xlsx]

## Sheet: D Percentage of KI-67 positive
	Label	Area	Mean	Min	Max	IntDen	%Area	RawIntDen			sample	NC	shUBE2C
1	Control1 皮下瘤 Ki67 200-1	2304000	206.493	0	255	475760260	18.514	475760260	206.493		1	18.514	12.378
2	Control1 皮下瘤 Ki67 200-2	2304000	211.327	0	255	486897357	16.275	486897357	211.327			16.275	12.011
3	Control1 皮下瘤 Ki67 200-3	2304000	210.412	0	255	484788317	16.746	484788317	210.412			16.746	12.348
4	Control1 皮下瘤 Ki67 200-4	2304000	217.121	0	255	500246970	13.045	500246970	217.121			13.045	12.678
5	Control1 皮下瘤 Ki67 200-5	2304000	222.271	0	255	512112787	11.215	512112787	222.271			11.215	8.042
6	Control1 皮下瘤 Ki67 200-6	2304000	210.416	0	255	484798976	17.766	484798976	210.416			17.766	7.316
7	Control2 皮下瘤 Ki67 200-1	2304000	205.178	0	255	472729070	18.087	472729070	205.178		2	18.087	13.693
8	Control2 皮下瘤 Ki67 200-2	2304000	210.992	0	255	486125843	16.081	486125843	210.992			16.081	16.791
9	Control2 皮下瘤 Ki67 200-3	2304000	212.303	0	255	489145341	16.419	489145341	212.303			16.419	14.646
10	Control2 皮下瘤 Ki67 200-4	2304000	209.525	0	255	482746437	17.726	482746437	209.525			17.726	12.722
11	Control2 皮下瘤 Ki67 200-5	2304000	196.962	0	255	453800113	21.832	453800113	196.962			21.832	15.585
12	Control2 皮下瘤 Ki67 200-6	2304000	202.823	0	255	467304146	19.978	467304146	202.823			19.978	16.551
13	Control3 皮下瘤 Ki67 200-1	2304000	203.838	0	255	469643213	19.844	469643213	203.838		3	19.844	14.228
14	Control3 皮下瘤 Ki67 200-2	2304000	203.108	0	255	467961043	19.789	467961043	203.108			19.789	15.009
15	Control3 皮下瘤 Ki67 200-3	2304000	205.461	0	255	473381977	19.224	473381977	205.461			19.224	13.755
16	Control3 皮下瘤 Ki67 200-4	2304000	213.52	0	255	491949366	16.154	491949366	213.52			16.154	14.509
17	Control3 皮下瘤 Ki67 200-5	2304000	218.733	0	255	503961454	15.327	503961454	218.733			15.327	13.3
18	Control3 皮下瘤 Ki67 200-6	2304000	219.808	0	255	506437718	14.138	506437718	219.808			14.138	12.568
19	Control4 皮下瘤 Ki67 200-1	2304000	205.581	0	255	473658161	19.17	473658161	205.581		4	19.17	10.774
20	Control4 皮下瘤 Ki67 200-2	2304000	207.16	0	255	477296214	17.595	477296214	207.16			17.595	10.314
21	Control4 皮下瘤 Ki67 200-3	2304000	212.492	0	255	489581638	15.991	489581638	212.492			15.991	9.097
22	Control4 皮下瘤 Ki67 200-4	2304000	209.125	0	255	481823730	16.35	481823730	209.125			16.35	10.149
23	Control4 皮下瘤 Ki67 200-5	2304000	209.585	0	255	482883574	15.763	482883574	209.585			15.763	11.64
24	Control4 皮下瘤 Ki67 200-6	2304000	207.581	0	255	478267601	18.497	478267601	207.581			18.497	10.937
25	Control5 皮下瘤 Ki67 200-1	2304000	216.888	0	255	499709232	15.243	499709232	216.888		5	15.243	11.807
26	Control5 皮下瘤 Ki67 200-2	2304000	212.745	0	255	490165154	17.677	490165154	212.745			17.677	13.462
27	Control5 皮下瘤 Ki67 200-3	2304000	214.539	0	255	494298031	17.009	494298031	214.539			17.009	11.563
28	Control5 皮下瘤 Ki67 200-4	2304000	204.245	0	255	470580211	24.271	470580211	204.245			24.271	11.35
29	Control5 皮下瘤 Ki67 200-5	2304000	216.904	0	255	499746634	13.679	499746634	216.904			13.679	15.49
30	Control5 皮下瘤 Ki67 200-6	2304000	209.802	0	255	483383002	17.719	483383002	209.802			17.719	15.819
31	Control6 皮下瘤 Ki67 200-7	2304000	210.965	0	255	486063708	17.814	486063708	210.965		6	17.814	12.75
32	Control6 皮下瘤 Ki67 200-8	2304000	211.012	0	255	486172800	17.851	486172800	211.013			17.851	12.755
33	Control6 皮下瘤 Ki67 200-9	2304000	211.059	0	255	486281892	17.889	486281892	211.06			17.889	12.759
34	Control6 皮下瘤 Ki67 200-10	2304000	211.107	0	255	486390984	17.926	486390984	211.107			17.926	12.763
35	Control6 皮下瘤 Ki67 200-11	2304000	211.154	0	255	486500076	17.963	486500076	211.155			17.963	12.768
36	Control6 皮下瘤 Ki67 200-7	2304000	211.201	0	255	486609167	18	486609167	211.202			18	12.772
37	shUBE2C1 皮下瘤Ki67 200-1	2304000	222.014	0	255	511519183	12.378	511519183	222.014
38	shUBE2C1 皮下瘤Ki67 200-2	2304000	222.523	0	255	512692010	12.011	512692010	222.523
39	shUBE2C1 皮下瘤Ki67 200-3	2304000	222.443	0	255	512508357	12.348	512508357	222.443
40	shUBE2C1 皮下瘤Ki67 200-4	2304000	220.935	0	255	509034681	12.678	509034681	220.935
41	shUBE2C1 皮下瘤Ki67 200-5	2304000	229.704	0	255	529237399	8.042	529237399	229.704
42	shUBE2C1 皮下瘤Ki67 200-6	2304000	230.705	0	255	531543769	7.316	531543769	230.705
43	shUBE2C2 皮下瘤Ki67 200-1	2304000	221.554	0	255	510459378	13.693	510459378	221.554
44	shUBE2C2 皮下瘤Ki67 200-2	2304000	218.473	0	255	503362921	16.791	503362921	218.473
45	shUBE2C2 皮下瘤Ki67 200-3	2304000	221.597	0	255	510559415	14.646	510559415	221.597
46	shUBE2C2 皮下瘤Ki67 200-4	2304000	223.997	0	255	516089473	12.722	516089473	223.997
47	shUBE2C2 皮下瘤Ki67 200-5	2304000	216.176	0	255	498069982	15.585	498069982	216.176
48	shUBE2C2 皮下瘤Ki67 200-6	2304000	214.369	0	255	493906609	16.551	493906609	214.369
49	shUBE2C3 皮下瘤Ki67 200-1	2304000	220.199	0	255	507338879	14.228	507338879	220.199
50	shUBE2C3 皮下瘤Ki67 200-2	2304000	219.494	0	255	505714344	15.009	505714344	219.494
51	shUBE2C3 皮下瘤Ki67 200-3	2304000	219.936	0	255	506733300	13.755	506733300	219.936
52	shUBE2C3 皮下瘤Ki67 200-4	2304000	219.807	0	255	506434696	14.509	506434696	219.807
53	shUBE2C3 皮下瘤Ki67 200-5	2304000	222.729	0	255	513167461	13.3	513167461	222.729
54	shUBE2C3 皮下瘤Ki67 200-6	2304000	227.094	0	255	523224078	12.568	523224078	227.094
55	shUBE2C4 皮下瘤Ki67 200-1	2304000	224.194	0	255	516542940	10.774	516542940	224.194
56	shUBE2C4 皮下瘤Ki67 200-2	2304000	225.865	0	255	520392973	10.314	520392973	225.865
57	shUBE2C4 皮下瘤Ki67 200-3	2304000	228.577	0	255	526641404	9.097	526641404	228.577
58	shUBE2C4 皮下瘤Ki67 200-4	2304000	227.527	0	255	524222113	10.149	524222113	227.527
59	shUBE2C4 皮下瘤Ki67 200-5	2304000	225.833	0	255	520318842	11.64	520318842	225.833
60	shUBE2C4 皮下瘤Ki67 200-6	2304000	227.807	0	255	524867608	10.937	524867608	227.807
61	shUBE2C5 皮下瘤Ki67 200-1	2304000	220.774	0	255	508664075	11.807	508664075	220.774
62	shUBE2C5 皮下瘤Ki67 200-2	2304000	217.169	0	255	500357067	13.462	500357067	217.169
63	shUBE2C5 皮下瘤Ki67 200-3	2304000	223.697	0	255	515398594	11.563	515398594	223.697
64	shUBE2C5 皮下瘤Ki67 200-4	2304000	225.135	0	255	518711957	11.35	518711957	225.135
65	shUBE2C5 皮下瘤Ki67 200-5	2304000	210.339	0	255	484621879	15.49	484621879	210.339
66	shUBE2C5 皮下瘤Ki67 200-6	2304000	209.201	0	255	481999170	15.819	481999170	209.201
67	shUBE2C6 皮下瘤Ki67 200-7	2304000	220.349	0	255	507685052	12.75	507685052	220.349
68	shUBE2C6 皮下瘤Ki67 200-8	2304000	220.242	0	255	507440358	12.755	507440358	220.243
69	shUBE2C6 皮下瘤Ki67 200-9	2304000	220.136	0	255	507195663	12.759	507195663	220.137
70	shUBE2C6 皮下瘤Ki67 200-10	2304000	220.03	0	255	506950969	12.763	506950969	220.031
71	shUBE2C6 皮下瘤Ki67 200-11	2304000	219.924	0	255	506706274	12.768	506706274	219.925
72	shUBE2C6 皮下瘤Ki67 200-7	2304000	219.818	0	255	506461580	12.772	506461580	219.818
