# Supplementary material for: UBE2C contributes to malignant phenotypes in clear cell renal cell carcinoma via cell cycle and apoptosis regulation
Source: PeerJ. 2026 Jun 18;14:e21436. doi: 10.7717/peerj.21436 (PMC13283363; doi:10.7717/peerj.21436)
Supplement: Supplemental Information 17 [file peerj-14-21436-s017.zip]

Archive with 10 entries (9 files):
- peerj-130913-code/
- peerj-130913-code/1.correlation analysis(ccRCC-UBE2C).R
- peerj-130913-code/1.correlation analysis(UBE2C-ccRCC).R
- peerj-130913-code/2.Preparation of disease outcome data.R
- peerj-130913-code/3.linkage disequilibrium analysis.R
- peerj-130913-code/4.Remove weak instrumental variables(ccRCC-UBE2C).R
- peerj-130913-code/4.Remove weak instrumental variables(UBE2C-ccRCC).R
- peerj-130913-code/5.Mendelian randomization analysis(ccRCC-UBE2C).R
- peerj-130913-code/5.Mendelian randomization analysis(UBE2C-ccRCC).R
- peerj-130913-code/6.Draw a forest map.R
