# Supplementary material for: UBE2C contributes to malignant phenotypes in clear cell renal cell carcinoma via cell cycle and apoptosis regulation
Source: PeerJ. 2026 Jun 18;14:e21436. doi: 10.7717/peerj.21436 (PMC13283363; doi:10.7717/peerj.21436)
Supplement: Supplemental Information 17 [file peerj-14-21436-s017.zip › peerj-130913-code/1.correlation analysis(ccRCC-UBE2C).R]

# Obtain the names of all variables, functions, and objects in the current environment using the "ls()" function, and then pass them to the "list" parameter.
# Pass the "list" parameter to the "rm()" function, indicating to delete these variables, functions, and objects.
# Therefore, "rm(list=ls())" means to delete all variables, functions, and objects in the current environment, which is equivalent to clearing the current environment.
rm(list=ls())

library(pak)
pak::pak("MRCIEU/TwoSampleMR") 
pak::pak("MRCIEU/MRInstruments") 
pak::pak("mrcieu/gwasglue") 
#remotes::install_github("yulab-smu/yulab.utils")
#library(yulab.utils)
install_zip_gh("MRCIEU/ieugwasr")
#Import the ieugwasr package
pak("vroom")
pak("tidyverse")
pak("yulab.utils")
pak("plyr")
pak("CMplot")
library(CMplot)


library(ieugwasr)
library(MRInstruments)
library(plyr)
library(dplyr)
library(data.table)
library(TwoSampleMR)
library(vroom)

# Input file
infile="finngen_R12_C3_KIDNEY_CLEAR_CELL_CARCINOMA_EXALLC.csv" #  Here, the input VCF format file is defined.
pvalfilter= 1e-05

expo_data_MR <- vroom(infile) 
head(expo_data_MR)
expo_data_MR <- as.data.frame(expo_data_MR)
# Format it as outcome data, which needs to be modified.
expo_data_MR <- format_data(
  expo_data_MR,
  type="exposure",
  phenotype_col = "PHENO",
  snp_col = "rsids",
  beta_col = "beta",
  se_col = "sebeta",
  eaf_col = "af_alt",
  pval_col = "pval",
  effect_allele_col = "alt",
  other_allele_col = "ref",
  chr_col = "#chrom",
  pos_col = "pos")
head(expo_data_MR)
# Filter according to the p-value threshold.         
out_data_MR<-subset(expo_data_MR, pval.exposure<pvalfilter) # Use 5e-08 as the threshold to filter the expo_data_MR dataset.

# Write the filtered data to a CSV file.
write.csv(out_data_MR, file="MR04ccRCC1.csv", row.names=F) # Write the filtered result expo_data_MR to a CSV file.

# Prepare data for Manhattan plot
# Keep the required columns
colnames(expo_data_MR)
library(dplyr)
expo_data_MR <- expo_data_MR %>% 
  select(SNP, chr.exposure, pos.exposure, pval.exposure) 

colnames(expo_data_MR)[2]= "CHR"
colnames(expo_data_MR)[3]= "BP"
colnames(expo_data_MR)[4]= "pvalue"


# Draw a Manhattan plot.                      
CMplot(expo_data_MR, 
       col=c("#4197d8", "#f8c120", "#413496", "#495226",
             "#d60b6f", "#e66519", "#d581b7", "#83d3ad", "#7c162c", "#26755d"),
       plot.type="m",
       ylim=c(0,50),   # Set the y-axis limit
       LOG10=TRUE,   # Display p-values in logarithmic form
       threshold=pvalfilter, # Set the significance threshold
       threshold.lwd=1, # Threshold line width
       threshold.lty=1, # Threshold line type
       signal.cex=0.3, # Size of the points
       chr.den.col=NULL,  
       cex=0.3, # Size of the points
       bin.size=1e5, #  Chromosome block size 
       file="pdf", # Output file type “jpg”, “pdf”, “tiff”
       file.output=TRUE, # Output file
       width=16, 
       height=8,   
       verbose=TRUE) 

# Draw a circular plot       
# The parameters are the same as above
# Draw a circular plot  
CMplot(expo_data_MR,
       col=c("#4197d8", "#f8c120", "#413496", "#495226",
             "#d60b6f", "#e66519", "#d581b7", "#83d3ad", "#7c162c", "#26755d"),
       plot.type="c",   
       ylim=c(0,100),   
       width=8, height=8,  
       LOG10=TRUE,  
       threshold=pvalfilter,  
       threshold.lwd=3,    
       threshold.lty=1,   
       signal.cex=0.2,  
       chr.den.col=NULL,  
       cex=0.2,  
       bin.size=1e5, 
       file="jpg",  
       file.output=TRUE, 
       verbose=TRUE) 


#Backup installation package code
#install.packages("devtools")
#devtools::install_github("mrcieu/gwasglue",force = TRUE)

#if (!require("BiocManager", quietly = TRUE))
#    install.packages("BiocManager")
#BiocManager::install("VariantAnnotation")

#install.packages("dplyr")
#install.packages("tidyr")
#install.packages("CMplot")


#library(VariantAnnotation)
#library(gwasglue)
#library(dplyr)
#library(tidyr)
#library(CMplot)
#######################################################
#devtools::install_github("qingyuanzhao/mr.raps")
