# Supplementary material for: UBE2C contributes to malignant phenotypes in clear cell renal cell carcinoma via cell cycle and apoptosis regulation
Source: PeerJ. 2026 Jun 18;14:e21436. doi: 10.7717/peerj.21436 (PMC13283363; doi:10.7717/peerj.21436)
Supplement: Supplemental Information 17 [file peerj-14-21436-s017.zip › peerj-130913-code/1.correlation analysis(UBE2C-ccRCC).R]

rm(list=ls())

library("pacman")

p_load(VariantAnnotation,gwasglue,dplyr,tidyr,CMplot,vroom)
p_load_gh("mrcieu/gwasglue")

p_load(data.table,dplyr,tidyr,ggplot2)

library(pak)
pak::pak("yulab-smu/yulab.utils") 
pak::pak("MRCIEU/TwoSampleMR") 
remotes::install_github("yulab-smu/yulab.utils")
library(yulab.utils)
install_zip_gh("MRCIEU/ieugwasr")

library(ieugwasr)
library(MRInstruments)
library(plyr)
library(dplyr)
library(data.table)
library(TwoSampleMR)

# input file
infile="GCST90087066_buildGRCh37.csv" 
pvalfilter= 1e-05

expo_data_MR <- vroom(infile) 
head(expo_data_MR)
expo_data_MR <- as.data.frame(expo_data_MR)

expo_data_MR <- format_data(
  expo_data_MR,
  type="exposure",
  phenotype_col = "pheno",
  snp_col = "variant_id",
  beta_col = "beta",
  se_col = "standard_error",
  eaf_col = "effect_allele_frequency",
  pval_col = "pval",
  effect_allele_col = "effect_allele",
  other_allele_col = "other_allele",
  chr_col = "chromosome",
  samplesize_col = "samplesize",
  pos_col = "base_pair_location")
head(expo_data_MR)
                
out_data_MR<-subset(expo_data_MR, pval.exposure<pvalfilter)  

 
write.csv(out_data_MR, file="MR04_UBE2C.csv", row.names=F)  

 
colnames(expo_data_MR)
library(dplyr)

expo_data_MR <- expo_data_MR %>% 
  dplyr::select(SNP, chr.exposure, pos.exposure, pval.exposure) 


colnames(expo_data_MR)[2]= "chr.exposure"
colnames(expo_data_MR)[3]= "pos.exposure"
colnames(expo_data_MR)[4]= "pval.exposure"


                       
CMplot(expo_data_MR, 
       col=c("#4197d8", "#f8c120", "#413496", "#495226",
             "#d60b6f", "#e66519", "#d581b7", "#83d3ad", "#7c162c", "#26755d"),
       plot.type="m",
       ylim=c(0,50),    
       LOG10=TRUE,    
       threshold=pvalfilter,  
       threshold.lwd=1,  
       threshold.lty=1,  
       signal.cex=0.3,  
       chr.den.col=NULL,  
       cex=0.3,  
       bin.size=1e5,   
       file="pdf",  
       file.output=TRUE,  
       width=16,  
       height=8,   
       verbose=TRUE)  

   
CMplot(expo_data_MR,
       col=c("#4197d8", "#f8c120", "#413496", "#495226",
             "#d60b6f", "#e66519", "#d581b7", "#83d3ad", "#7c162c", "#26755d"),
       plot.type="c",    
       ylim=c(0,100),   
       width=8, height=8,  
       LOG10=TRUE,   
       threshold=pvalfilter,   
       threshold.lwd=3,     
       threshold.lty=1,    
       signal.cex=0.2,    
       chr.den.col=NULL,  
       cex=0.2,   
       bin.size=1e5,  
       file="jpg",  
       file.output=TRUE, 
       verbose=TRUE)


#
#install.packages("devtools")
#devtools::install_github("mrcieu/gwasglue",force = TRUE)

#if (!require("BiocManager", quietly = TRUE))
#    install.packages("BiocManager")
#BiocManager::install("VariantAnnotation")

#install.packages("dplyr")
#install.packages("tidyr")
#install.packages("CMplot")
