# Supplementary material for: UBE2C contributes to malignant phenotypes in clear cell renal cell carcinoma via cell cycle and apoptosis regulation
Source: PeerJ. 2026 Jun 18;14:e21436. doi: 10.7717/peerj.21436 (PMC13283363; doi:10.7717/peerj.21436)
Supplement: Supplemental Information 17 [file peerj-14-21436-s017.zip › peerj-130913-code/2.Preparation of disease outcome data.R]

rm(list=ls())

if(!require("pacman")) install.packages("pacman",update = F,ask = F)

options(BioC_mirror="https://mirrors.ustc.edu.cn/bioc/") #https://mirrors.pku.edu.cn/CRAN/

library("pacman")

p_load(data.table,tidyr,dplyr,vroom) 
#if (!require("BiocManager", quietly = TRUE))
  #install.packages("BiocManager")
#BiocManager::install("VariantAnnotation",force = TRUE)

#sample size
samplesize = 944+314193
mydata = vroom("finngen_R12_C3_KIDNEY_CLEAR_CELL_CARCINOMA_EXALLC.gz") 
head(mydata)
mydata$samplesize=samplesize
fwrite(mydata,"finngen_R12_C3_KIDNEY_CLEAR_CELL_CARCINOMA_EXALLC.csv")
