# Supplementary material for: UBE2C contributes to malignant phenotypes in clear cell renal cell carcinoma via cell cycle and apoptosis regulation
Source: PeerJ. 2026 Jun 18;14:e21436. doi: 10.7717/peerj.21436 (PMC13283363; doi:10.7717/peerj.21436)
Supplement: Supplemental Information 17 [file peerj-14-21436-s017.zip › peerj-130913-code/3.linkage disequilibrium analysis.R]

rm(list=ls())

if(!require("pacman")) install.packages("pacman",update = F,ask = F)

options(BioC_mirror="https://mirrors.ustc.edu.cn/bioc/")
if (!require("BiocManager", quietly = TRUE)) install.packages("BiocManager")
BiocManager::install("TCGAbiolinks")
library("pacman")
p_load(VariantAnnotation,gwasglue,dplyr,tidyr,CMplot)
p_load_gh("mrcieu/gwasglue")
library("VariantAnnotation")
library("gwasglue")
library("dplyr")
library("tidyr")
library("CMplot")
library("gwasglue")
install.packages("remotes")
remotes::install_github("MRCIEU/TwoSampleMR")


library(TwoSampleMR)

MRFile="MR04ccRCC.csv"     #input file
kbfilter=10000
r2filter=0.001


biofsci <- read_exposure_data(MRFile, 
                              sep = ",",       
                              snp_col = "SNP",     
                              beta_col = "beta.exposure", 
                              se_col = "se.exposure",   
                              effect_allele_col = "effect_allele.exposure", 
                              other_allele_col = "other_allele.exposure", 
                              eaf_col = "eaf.exposure", 
                              samplesize_col = "samplesize.exposure",
                              clump = F)  

# SNPs free of linkage disequilibrium
biofsci_clumped <- clump_data(biofsci, clump_kb=kbfilter, clump_r2=r2filter) 
# Remove SNPs with r^2 greater than 0.001 within a distance of 10,000 kb.

                            
write.csv(biofsci_clumped, file="LD05ccRCC.csv", row.names=F)
