# Supplementary material for: UBE2C contributes to malignant phenotypes in clear cell renal cell carcinoma via cell cycle and apoptosis regulation
Source: PeerJ. 2026 Jun 18;14:e21436. doi: 10.7717/peerj.21436 (PMC13283363; doi:10.7717/peerj.21436)
Supplement: Supplemental Information 17 [file peerj-14-21436-s017.zip › peerj-130913-code/4.Remove weak instrumental variables(ccRCC-UBE2C).R]

rm(list=ls())

library("pacman")

p_load(dplyr,tidyr,readr)
p_load_gh("mrcieu/gwasglue")


# Define the F-value filtering threshold
f_cutoff <- 10  


infile <- "LD05ccRCC1.csv"   


data <- read.csv(infile)  

# Calculate the R2 value of SNPs
data$R2 <- 2 * data$beta.exposure^2 * data$eaf.exposure * (1 - data$eaf.exposure)

# Calculate the F statistic
n <- data[1, "samplesize.exposure"]  # Extract the sample size
data$F <- (n - 2) * data$R2 / (1 - data$R2) # Calculate the F

# Keep the SNPs whose F-values are greater than the threshold
data <- data[data$F > f_cutoff, ]  


write.csv(data, "F06ccRCC0.csv", row.names=F)
