# Supplementary material for: UBE2C contributes to malignant phenotypes in clear cell renal cell carcinoma via cell cycle and apoptosis regulation
Source: PeerJ. 2026 Jun 18;14:e21436. doi: 10.7717/peerj.21436 (PMC13283363; doi:10.7717/peerj.21436)
Supplement: Supplemental Information 17 [file peerj-14-21436-s017.zip › peerj-130913-code/4.Remove weak instrumental variables(UBE2C-ccRCC).R]

rm(list=ls())

library("dplyr")
library("tidyr")
library("readr")
library("gwasglue")

f_cutoff <- 10 


infile <- "LD05_UBE2C.csv"   


data <- read.csv(infile)
samplesize = 5365

head(data)
data$samplesize=samplesize


data$R2 <- 2 * data$beta.exposure^2 * data$eaf.exposure * (1 - data$eaf.exposure)

n <- data[1, "samplesize"]  
data$F <- (n - 2) * data$R2 / (1 - data$R2) 


data <- data[data$F > f_cutoff, ]  


write.csv(data, "F06_UBE2C.csv", row.names=F)
