# Supplementary material for: UBE2C contributes to malignant phenotypes in clear cell renal cell carcinoma via cell cycle and apoptosis regulation
Source: PeerJ. 2026 Jun 18;14:e21436. doi: 10.7717/peerj.21436 (PMC13283363; doi:10.7717/peerj.21436)
Supplement: Supplemental Information 17 [file peerj-14-21436-s017.zip › peerj-130913-code/5.Mendelian randomization analysis(ccRCC-UBE2C).R]

rm(list=ls())

library(MendelianRandomization)   
library(VariantAnnotation) 
library(purrr) 
library(readr) 
library(data.table)
library(gwasglue)
library(TwoSampleMR)

# Set the variable expo_Name to save the name of the exposure variable
expo_Name="UBE2C"   

# Set the variable outcome_Name to save the name of the outcome variable
outcome_Name="ccRCC"

# Set the variable expo_File to save the path the of exposure data file
expo_File="F06_UBE2C.csv"

# Set the variable outcome_File to save the path of the outcome data file  
outcome_File="finngen_R12_C3_KIDNEY_CLEAR_CELL_CARCINOMA_EXALLC.csv"


# Read the exposure data file
expo_dat<-read_exposure_data(expo_File, # Read the exposure data file specified by expo_File
                             sep = ",", # The column separator is a comma
                             snp_col = "SNP", # The column name where SNP is located is "SNP"
                             beta_col = "beta.exposure", # The column name where the exposure effect coefficient is located is "beta.exposure"
                             se_col = "se.exposure", # The column name where the standard error of the exposure effect coefficient is located is "se.exposure"
                             effect_allele_col = "effect_allele.exposure", # The column name where the exposure effect allele is located is "effect_allele.exposure"
                             other_allele_col = "other_allele.exposure", # The column name where the other exposure alleles are located is "other_allele.exposure"
                             eaf_col = "eaf.exposure", # The column name where the exposure allele frequency is located is "eaf.exposure"
                             clump = F) # Do not perform clumping processing

# Read the VCF file of the outcome data file and convert the format  
#outcomeData <- gwasvcf_to_TwoSampleMR(vcf read =Vcf(outcome_File), type = "outcome")

# Read GWAS data 
GWAS_1 <- fread(outcome_File)
head(GWAS_1)

# Keep the SNPs in the GWAS data that are also in the exposure data, which may be GWAS_1$rsids or GWAS_1$SNP
GWAS_2 <- subset(GWAS_1,GWAS_1$rsids %in% expo_dat$SNP) 
# Delete GWAS_1 to free up memory
rm(GASW_1)
# Add a phenotype column
#GWAS_2$PHENO<-"Ankylosing hyperostosis" # To be modified
head(GWAS_2)
#head(GWAS_1)
GWAS_2 <- as.data.frame(GWAS_2)

out_data <- format_data(
  GWAS_2,
  type="outcome",
  phenotype_col = "PHENO",
  snp_col = "rsids",
  beta_col = "beta",
  se_col = "sebeta",
  eaf_col = "af_alt",
  pval_col = "pval",
  effect_allele_col = "alt",
  other_allele_col = "ref",
  chr_col = "#chrom",
  pos_col = "pos")

# Merge the exposure data and the outcome data by the SNP column
outcome_tab <- merge(expo_dat, out_data, by = "SNP") 

# Write the combined outcome data
write.csv(outcome -_tab[,c(2:ncol(expo_dat))], file = "outcome.csv")

# Read the formatted outcome data based on the existing SNP data
outcome_dat<-read_outcome_data(snps=expo_dat$SNP, # SNPs come from the exposure data
                               filename="outcome.csv", # Read the outcome.csv file
                               sep = ",", # The column separator is a comma
                               snp_col = "SNP", # The column name where SNP is located is "SNP"
                               beta_col = "beta.outcome", # The column name where the outcome effect coefficient is located is "beta.outcome"
                               se_col = "se.outcome", # The column name where the standard error of the outcome effect coefficient is located is "se.outcome"
                               effect_allele_col = "effect_allele.outcome", # The column name where the outcome effect allele is located is "effect_allele.outcome"
                               other_allele_col = "other_allele.outcome", # The column name where the other outcome alleles are located is "other_allele.outcome"
                               pval_col = "pval.outcome", # The column name where the p-value is located is "pval.outcome" 
                               eaf_col = "eaf.outcome") # The column name where the outcome allele frequency is located is "eaf.outcome"

# Add a variable exposure to exposure the data with the value of expo_Name
expo_dat$exposure <- expo_Name  

# Add a variable outcome to the outcome data with the value of outcome_Name
outcome_dat$outcome <- outcome_Name

# Merge the exposure data and the outcome data
# Merge the exposure data expo_dat and the outcome data outcome_dat into one dataset
dat <- harmonise_data(
  exposure_dat = expo_dat,   # Exposure data
  outcome_dat = outcome_dat  # Outcome data
)
# Write the SNPs that can be used for MR analysis
write.csv(dat[dat$mr_keep=="TRUE",], file="SNP08.csv", row.names=F)

# MR-PRESSO outlier detection, detection of outliers (biased SNPs)
presso=run_mr_presso(dat)
# Save the MR-PRESSO results 
write.csv(presso[[1]]$`MR-PRESSO results`$`Outlier Test`, file="MR-PRESSO08.csv")
presso[[1]]$`Main results MR`
presso[[1]]$`MR-PRESSO results`$`Global Test`$Pvalue


# Perform MR analysis
mrResult=mr(dat)

# You can also choose different methods
#mr_method_list()$obj
#mrResult=mr(dat, method_list=c("mr_ivw", "mr_egger_regression", "mr_weighted_median", "mr_simple_mode", "mr_weighted_mode"))

# Calculate the OR value
mrTab=generate_odds_ratios(mrResult)

# Save the MR results
write.csv(mrTab, file="MRresult08.csv", row.names=F)

# Heterogeneity analysis. Instrumental variables from different analysis platforms, experiments, and populations may have heterogeneity
heterTab=mr_heterogeneity(dat)

# Save the heterogeneity analysis results
write.csv(heterTab, file="heterogeneity08.csv", row.names=F) 

# Pleiotropy test. If the instrumental variable affects the outcome through factors other than the exposure factor, it indicates that the instrumental variable has pleiotropy
pleioTab=mr_pleiotropy_test(dat)

# Save the pleiotropy test results
write.csv(pleioTab, file="pleiotropy08.csv", row.names=F)

# Draw an MR scatter plot
pdf(file="scatter_plot08.pdf", width=9, height=8) 
mr_scatter_plot(mrResult, dat)
dev.off()

# Single SNP analysis
res_single=mr_singlesnp(dat)      

# Draw a forest plot. The forest plot can show the association effect of each SNP with the outcome.
pdf(file="forest08.pdf", width=8, height=7)
mr_forest_plot(res_single)
dev.off()

# Draw a funnel plot
pdf(file="funnel_plot08.pdf", width=8, height=7)mr_
funnel_plot(singlesnp_results = res_single)
dev.off()

# Leave-one-out sensitivity analysis
pdf(file="leaveoneout08.pdf", width=8, height=7) 
mr_leaveoneout_plot(leaveoneout_results = mr_leaveoneout(dat))
dev.off()
