# Supplementary material for: UBE2C contributes to malignant phenotypes in clear cell renal cell carcinoma via cell cycle and apoptosis regulation
Source: PeerJ. 2026 Jun 18;14:e21436. doi: 10.7717/peerj.21436 (PMC13283363; doi:10.7717/peerj.21436)
Supplement: Supplemental Information 17 [file peerj-14-21436-s017.zip › peerj-130913-code/6.Draw a forest map.R]

rm(list=ls())
if(!require("pacman")) install.packages("pacman", update = F, ask = F)
options(BioC_mirror="https://mirrors.ustc.edu.cn/bioc/")
library("pacman")
p_load(MendelianRandomization, purrr, readr)
p_load_gh("mrcieu/gwasglue", "MRCIEU/TwoSampleMR")

pFilter = 1

bioForest = function(inputFile = NULL, forestFile = NULL, forestCol = NULL){
  biofsci = read.csv(inputFile, header = T, sep = ",", check.names = F, fileEncoding = "UTF-8")
  row.names(biofsci) = biofsci$method 
  biofsci = biofsci[biofsci$pval < pFilter, ]
  method = rownames(biofsci)
  or = sprintf("%.3f", biofsci$"or")  
  orLow = sprintf("%.3f", biofsci$"or_lci95")
  orHigh = sprintf("%.3f", biofsci$"or_uci95")
  OR = paste0(or, "(", orLow, "-", orHigh, ")") 
  pVal = ifelse(biofsci$pval < 0.001, "<0.001", sprintf("%.3f", biofsci$pval))
  
  pdf(file = forestFile, width = 7, height = 4.6)
  n = nrow(biofsci)
  nRow = n + 1  
  ylim = c(1, nRow)
  layout(matrix(c(1, 2), nc = 2), width = c(3.5, 2))
  
  xlim = c(0, 3)
  par(mar = c(4, 2.5, 2, 1)) 
  plot(1, xlim = xlim, ylim = ylim, type = "n", axes = F, xlab = "", ylab = "")
  text.cex = 0.8
  text(0, n:1, method, adj = 0, cex = text.cex)
  text(1.9, n:1, pVal, adj = 1, cex = text.cex)
  text(1.9, n + 1, 'pvalue', cex = 1, font = 2, adj = 1)
  text(3.1, n:1, OR, adj = 1, cex = text.cex)
  text(2.7, n + 1, 'OR', cex = 1, font = 2, adj = 1)
  
  par(mar = c(4, 1, 2, 1), mgp = c(2, 0.5, 0))
  xlim = c(min(as.numeric(orLow) * 0.975, as.numeric(orHigh) * 0.975, 0.9), 
           max(as.numeric(orLow), as.numeric(orHigh)) * 1.025)
  plot(1, xlim = xlim, ylim = ylim, type = "n", axes = F, ylab = "", xaxs = "i", xlab = "OR")
  arrows(as.numeric(orLow), n:1, as.numeric(orHigh), n:1, angle = 90, code = 3, 
         length = 0.05, col = "darkgreen", lwd = 3)
  abline(v = 1, col = "grey34", lty = 2, lwd = 2)
  boxcolor = forestCol
  points(as.numeric(or), n:1, pch = 16, col = boxcolor, cex = 2)
  axis(1)
  dev.off()
}

bioForest(inputFile = "MRresult08.csv", forestFile = "forest.pdf", forestCol = "darkred")
