# Supplementary material for: UBE2C contributes to malignant phenotypes in clear cell renal cell carcinoma via cell cycle and apoptosis regulation
Source: PeerJ. 2026 Jun 18;14:e21436. doi: 10.7717/peerj.21436 (PMC13283363; doi:10.7717/peerj.21436)
Supplement: Supplemental Information 20 [file peerj-14-21436-s020.zip]

Archive with 5 entries (5 files):
- Figure 12 A Colony Formation Assay data.xlsx
- NC+UBE2C.jpg
- NC+Vector.jpg
- shUBE2C+UBE2C.jpg
- shUBE2C+Vector.jpg
