# Supplementary material for: UBE2C contributes to malignant phenotypes in clear cell renal cell carcinoma via cell cycle and apoptosis regulation
Source: PeerJ. 2026 Jun 18;14:e21436. doi: 10.7717/peerj.21436 (PMC13283363; doi:10.7717/peerj.21436)
Supplement: Supplemental Information 20 [file peerj-14-21436-s020.zip › Figure 12 A Colony Formation Assay data.xlsx]

## Sheet: Figure 12 A Colony Formation As
	Slice	Count	Total Area	Average Size	%Area	Perim.	IntDen
	NC+Vector_1	192	30781	160.318	8.205	255	40881
	NC+Vector_2	213	32314	151.709	8.558	255	38685.8
	NC+Vector_3	221	32700	147.964	8.604	255	37730.8
	shUBE2C+Vector_1	137	19227	140.343	5.253	255	35787.5
	shUBE2C+Vector_2	120	17603	146.692	4.557	255	37406.4
	shUBE2C+Vector_3	122	17504	143.475	4.474	255	36586.2
	NC+UBE2C_1	433	118796	274.356	18.493	255	69960.7
	NC+UBE2C_2	432	94136	217.907	19.157	255	55566.4
	NC+UBE2C_3	419	113973	272.012	18.033	255	69363
	shUBE2C+UBE2C_1	346	93584	243.038	15.04	255	59624.8
	shUBE2C+UBE2C_2	332	66895	201.491	13.93	255	51380.2
	shUBE2C+UBE2C_3	290	48138	165.993	12.707	255	42328.2
