# Supplementary material for: UBE2C contributes to malignant phenotypes in clear cell renal cell carcinoma via cell cycle and apoptosis regulation
Source: PeerJ. 2026 Jun 18;14:e21436. doi: 10.7717/peerj.21436 (PMC13283363; doi:10.7717/peerj.21436)
Supplement: Supplemental Information 21 [file peerj-14-21436-s021.zip]

Archive with 12 entries (9 files):
- Figure 12 B Transwell/
- Figure 12 B Transwell/Figure 12 B Transwell data.xlsx
- Figure 12 B Transwell/Transwell invasion/
- Figure 12 B Transwell/Transwell invasion/NC + UBE2C.jpg
- Figure 12 B Transwell/Transwell invasion/NC+Vector.jpg
- Figure 12 B Transwell/Transwell invasion/shUBE2C + UBE2C.jpg
- Figure 12 B Transwell/Transwell invasion/shUBE2C + Vector.jpg
- Figure 12 B Transwell/Transwell migration/
- Figure 12 B Transwell/Transwell migration/NC + UBE2C.jpg
- Figure 12 B Transwell/Transwell migration/NC+Vector.jpg
- Figure 12 B Transwell/Transwell migration/shUBE2C + UBE2C.jpg
- Figure 12 B Transwell/Transwell migration/shUBE2C + Vector.jpg
