# Supplementary material for: UBE2C contributes to malignant phenotypes in clear cell renal cell carcinoma via cell cycle and apoptosis regulation
Source: PeerJ. 2026 Jun 18;14:e21436. doi: 10.7717/peerj.21436 (PMC13283363; doi:10.7717/peerj.21436)
Supplement: Supplemental Information 21 [file peerj-14-21436-s021.zip › Figure 12 B Transwell/Figure 12 B Transwell data.xlsx]

## Sheet: Sheet1
Figure 6C	ACHN	Migration								Invasion
		Slice	Count	Total Area	Average Size	%Area	Mean	IntDen		Slice	Count	Total Area	Average Size	%Area	Mean	IntDen
		NC+Vector_1	826	1150479	1392.83	25.216	255			NC+Vector_1	521	648622	1244.96	14.216	255
		NC+Vector_2	877	1265966	1443.52	27.747	255			NC+Vector_2	560	652567	1165.3	14.303	255
		NC+Vector_3	856	1226098	1432.36	26.873	255			NC+Vector_3	545	659336	1209.79	14.451	255
		NC+Vector_4	853	1235364	1448.26	27.076	255			NC+Vector_4	570	671864	1213.15	8.027	255
		NC+Vector_5	866	1302908	1504.51	28.557	255			NC+Vector_5	584	696360	1192.4	15.263	255
		shUBE2C+Vector_1	394	423946	1076.01	9.292	255			shUBE2C+Vector_1	290	366580	1264.07	8.035	255
		shUBE2C+Vector_2	367	426520	1162.18	9.348	255			shUBE2C+Vector_2	251	283994	1131.45	6.225	255
		shUBE2C+Vector_3	382	454595	1190.04	9.964	255			shUBE2C+Vector_3	228	272498	1024.09	5.849	255
		shUBE2C+Vector_4	497	579002	1164.99	12.69	255			shUBE2C+Vector_4	232	275394	1187.04	6.036	255
		shUBE2C+Vector_5	436	454744	1042.99	9.967	255			shUBE2C+Vector_5	292	296894	1191.06	6.233	255
		NC+UBE2C_1	1694	2396623	1414.77	52.529	255			NC+UBE2C_1	1261	1556683	1234.48	34.119	255
		NC+UBE2C_2	1652	2250467	1362.27	49.325	255			NC+UBE2C_2	1176	1358833	1158.71	30.207	255
		NC+UBE2C_3	1650	2163065	1310.95	47.41	255			NC+UBE2C_3	1328	1626718	1293.31	36.887	255
		NC+UBE2C_4	1516	2187407	1442.88	47.943	255			NC+UBE2C_4	1252	1549433	1207.39	34.193	255
		NC+UBE2C_5	1399	1973477	1410.63	43.254	255			NC+UBE2C_5	1278	1569447	1363.12	34.207	255
		shUBE2C+UBE2C_1	826	1150479	1392.83	25.216	255			shUBE2C+UBE2C_1	863	1211610	1258.16	26.556	255
		shUBE2C+UBE2C_2	877	1265966	1443.52	27.747	255			shUBE2C+UBE2C_2	830	1179659	1268.45	25.856	255
		shUBE2C+UBE2C_3	856	1226098	1432.36	26.873	255			shUBE2C+UBE2C_3	682	909938	1163.6	19.944	255
		shUBE2C+UBE2C_4	853	1235364	1448.26	27.076	255			shUBE2C+UBE2C_4	767	1098280	1266.76	24.072	255
		shUBE2C+UBE2C_5	866	1302908	1504.51	28.557	255			shUBE2C+UBE2C_5	853	1248694	1243.19	24.944	255
