# Supplementary material for: UBE2C contributes to malignant phenotypes in clear cell renal cell carcinoma via cell cycle and apoptosis regulation
Source: PeerJ. 2026 Jun 18;14:e21436. doi: 10.7717/peerj.21436 (PMC13283363; doi:10.7717/peerj.21436)
Supplement: Supplemental Information 22 [file peerj-14-21436-s022.zip]

Archive with 37 entries (28 files):
- Figure 12 C Western Blot/
- Figure 12 C Western Blot/1-Cyclin D1/
- Figure 12 C Western Blot/1-Cyclin D1/0.Tif
- Figure 12 C Western Blot/1-Cyclin D1/1.Tif
- Figure 12 C Western Blot/1-Cyclin D1/Marker.tif
- Figure 12 C Western Blot/2-P21/
- Figure 12 C Western Blot/2-P21/0.Tif
- Figure 12 C Western Blot/2-P21/1.Tif
- Figure 12 C Western Blot/2-P21/Marker.tif
- Figure 12 C Western Blot/3-CDK4/
- Figure 12 C Western Blot/3-CDK4/0.Tif
- Figure 12 C Western Blot/3-CDK4/1.Tif
- Figure 12 C Western Blot/3-CDK4/Marker.tif
- Figure 12 C Western Blot/4-Bcl-2/
- Figure 12 C Western Blot/4-Bcl-2/0.Tif
- Figure 12 C Western Blot/4-Bcl-2/1.Tif
- Figure 12 C Western Blot/4-Bcl-2/Marker.tif
- Figure 12 C Western Blot/5-Bax/
- Figure 12 C Western Blot/5-Bax/0.Tif
- Figure 12 C Western Blot/5-Bax/1.Tif
- Figure 12 C Western Blot/5-Bax/Marker.tif
- Figure 12 C Western Blot/6-Cleaved-Caspase-3/
- Figure 12 C Western Blot/6-Cleaved-Caspase-3/0.Tif
- Figure 12 C Western Blot/6-Cleaved-Caspase-3/1.Tif
- Figure 12 C Western Blot/6-Cleaved-Caspase-3/Marker.tif
- Figure 12 C Western Blot/7-UBE2C/
- Figure 12 C Western Blot/7-UBE2C/0.Tif
- Figure 12 C Western Blot/7-UBE2C/1.Tif
- Figure 12 C Western Blot/7-UBE2C/Marker.tif
- Figure 12 C Western Blot/8-β-Tubulin/
- Figure 12 C Western Blot/8-β-Tubulin/0.Tif
- Figure 12 C Western Blot/8-β-Tubulin/1.Tif
- Figure 12 C Western Blot/8-β-Tubulin/Marker.tif
- Figure 12 C Western Blot/Figure 12 C_1 cell cycle.emf
- Figure 12 C Western Blot/Figure 12 C_2 apoptosis.emf
- Figure 12 C Western Blot/Figure 12 C_3 UBE2C.emf
- Figure 12 C Western Blot/Western Blot data.xlsx
