# Supplementary material for: UBE2C contributes to malignant phenotypes in clear cell renal cell carcinoma via cell cycle and apoptosis regulation
Source: PeerJ. 2026 Jun 18;14:e21436. doi: 10.7717/peerj.21436 (PMC13283363; doi:10.7717/peerj.21436)
Supplement: Supplemental Information 22 [file peerj-14-21436-s022.zip › Figure 12 C Western Blot/Western Blot data.xlsx]

## Sheet: Sheet1
		NC+Vector					shUBE2C + Vector					NC + UBE2C					shUBE2C + UBE2C
		1	2	3	4	5	1	2	3	4	5	1	2	3	4	5	1	2	3	4	5
Cell Cycle	CyclinD1	30002.4	31733	30563.2	31485.8	31373.2	10989.3	10601.4	11663.1	13048.9	13499.1	38628.6	39681.9	38102.5	39635.6	38370.7	27600.9	28383.1	30117	31773.5	32282.5
	CDK4	27019.2	27227.1	28677.4	29103.7	29807.6	21959.9	22354.9	24066.3	25091.9	26486.1	37955.7	37485.2	38329.1	38280.4	38742.4	28049.5	28332.9	29530.5	29810.4	30637.5
	P21	29489.9	30989.8	30181.1	29196.9	30540.5	35234.7	36279.5	38242.1	36924.6	37196.4	17857.9	19074.2	20876.6	21113	21973.5	28071.9	29568.7	31495.9	30763.2	31265.9
Apoptosis	Bcl-2	32446.1	32119.7	30945.2	30149.4	29006.2	23576.7	22577.1	21088.7	20324.8	19347	38097.8	37095.8	37281.2	39159.4	37672.6	33428.3	33339.2	32324.2	31684.5	30622.5
	Bax	28339.9	27406.9	27064.5	25787.8	24935.2	37166.1	36548.8	36927.9	36427.4	36224.8	26449.4	25156.3	23981.4	22266.4	21802.8	34487.8	33637.1	33713.9	32916.8	32499.9
	cleaved Caspase-3	31785.2	31476	31472.1	30475.7	29125.9	39005	38704.8	39381.7	38539.3	37778.8	27772.2	26890.4	25739.5	24445.7	23119	32300.9	31758.6	31748.3	30404.6	28883
	UBE2C	29105.6	28306.2	26845.5	25924.9	25494.8	23305.1	22139.5	20531.8	19177.2	18507.2	39524.4	39482.8	38499.1	37788	38175.4	33085.4	32460.4	31042.4	30030.3	29616.2
	β-Tubulin	34621.5	34525.5	34579.2	33235.8	33832.5	36869.5	36599.6	37025.1	35556.3	36254.7	36536.7	36540.4	36748.9	35484.1	36234.9	36419.8	36541.5	36664	35557.8	36308.9
Standardization disposal
		NC+Vector					shUBE2C + Vector					NC + UBE2C					shUBE2C + UBE2C
		1	2	3	4	5	1	2	3	4	5	1	2	3	4	5	1	2	3	4	5
Cell Cycle	CyclinD1	0.866583	0.919119	0.883863	0.947344	0.927308	0.298061	0.289659	0.315005	0.366993	0.37234	1.05726	1.08597	1.03683	1.117	1.05894	0.757855	0.776736	0.821432	0.893572	0.889105
	CDK4	0.780417	0.788608	0.829325	0.875671	0.881033	0.595611	0.610795	0.649998	0.705693	0.730556	1.03884	1.02586	1.043	1.0788	1.0692	0.770172	0.775362	0.805435	0.838365	0.843801
	P21	0.85178	0.897593	0.872812	0.878478	0.902697	0.955659	0.991253	1.03287	1.03848	1.02597	0.488766	0.522003	0.568087	0.594999	0.606419	0.770786	0.809182	0.85904	0.865161	0.861109
Apoptosis	Bcl-2	0.937166	0.930318	0.89491	0.907134	0.857348	0.639464	0.616868	0.569578	0.571624	0.533641	1.04273	1.0152	1.01448	1.10358	1.03968	0.917862	0.912366	0.881633	0.891071	0.843388
	Bax	0.818565	0.793818	0.782683	0.775902	0.737019	1.00805	0.998613	0.997375	1.0245	0.999174	0.723914	0.688452	0.652574	0.627503	0.601707	0.946951	0.920519	0.919536	0.925725	0.895093
	cleaved Caspase-3	0.918077	0.911675	0.910147	0.916952	0.860884	1.05792	1.05752	1.06365	1.08389	1.04204	0.760118	0.73591	0.700416	0.688921	0.638031	0.886904	0.869111	0.865924	0.855074	0.795479
	UBE2C	0.840681	0.819864	0.776348	0.78003	0.753558	0.632098	0.60491	0.554536	0.539348	0.510478	1.08177	1.08053	1.04763	1.06493	1.05355	0.908446	0.888317	0.846672	0.844548	0.815673
